# Supplementary material for: Effects of UVC Treatment on Biofilms of Escherichia coli Strains Formed at Different Temperatures and Maturation Periods
Source: Foods. 2025 Sep 3;14(17):3091. doi: 10.3390/foods14173091 (PMC12428618; doi:10.3390/foods14173091)
Supplement: Supplementary file 1 [file foods-14-03091-s001.zip]

Archive with 1 entries (1 files):
- foods-3699547-supplementary.pdf
